# Supplementary material for: Synthesis of 2-Aryl-4-aminoquinazolines: Design, Molecular Docking, and In Vitro Assessment of Antibacterial and Cytotoxic Potential
Source: Int J Mol Sci. 2026 Mar 10;27(6):2529. doi: 10.3390/ijms27062529 (PMC13026357; doi:10.3390/ijms27062529)
Supplement: Supplementary file 1 [file ijms-27-02529-s001.zip]

Archive with 1 entries (1 files):
- ijms-4110402-supplementary.pdf
